# Supplementary material for: KLHL40-Related Myopathy: A Systematic Review and Insight into a Follow-up Biomarker via a New Case Report
Source: Genes (Basel). 2024 Feb 5;15(2):208. doi: 10.3390/genes15020208 (PMC10887776; doi:10.3390/genes15020208)
Supplement: Supplementary file 1 [file genes-15-00208-s001.zip]

Archive with 1 entries (1 files):
- genes-2850554-supplementary.pdf
